# Supplementary material for: Reduced Potential Barrier of Sodium-Substituted Disordered Rocksalt Cathode for Oxygen Evolution Electrocatalysts
Source: Nanomaterials (Basel). 2022 Dec 20;13(1):10. doi: 10.3390/nano13010010 (PMC9824024; doi:10.3390/nano13010010)
Supplement: Supplementary file 1 [file nanomaterials-13-00010-s001.zip]

Archive with 1 entries (1 files):
- nanomaterials-2111371-supplementary.pdf
